# Supplementary material for: Impact of Harvest Maturity and Controlled Atmosphere on Strawberry Quality Under Simulated Export Conditions
Source: Foods. 2025 Aug 25;14(17):2959. doi: 10.3390/foods14172959 (PMC12428743; doi:10.3390/foods14172959)
Supplement: Supplementary file 1 [file foods-14-02959-s001.zip]

Archive with 1 entries (1 files):
- foods-3759134-supplementary.pdf
